# Supplementary material for: Ageing People Living with HIV/AIDS, PLWHA; More Dental Challenges; the Romanian Dental Professional’s Point of View
Source: Life (Basel). 2023 Apr 27;13(5):1096. doi: 10.3390/life13051096 (PMC10224099; doi:10.3390/life13051096)
Supplement: Supplementary file 1 [file life-13-01096-s001.zip]

Archive with 3 entries (3 files):
- File S1 The STROBE checklist.pdf
- File S2 The administered questionnaire.pdf
- File S3 The questionnaire responses.pdf
